# Supplementary material for: Comparing co-evolution methods and their application to template-free protein structure prediction
Source: Bioinformatics. 2016 Sep 27;33(3):373–81. doi: 10.1093/bioinformatics/btw618 (PMC5860252; doi:10.1093/bioinformatics/btw618)
Supplement: Supplementary Data [file btw618_supp.zip]

Archive with 24 entries (24 files):
- SI_Text.pdf
- SI_Figure1.png
- SI_Figure2.png
- SI_Figure3.png
- SI_Figure4.png
- SI_Figure5.png
- SI_Figure6.png
- SI_Figure7.png
- SI_Figure8.png
- SI_Figure9.png
- SI_Figure10.png
- SI_Figure11.png
- SI_Figure12.png
- SI_Figure13.png
- SI_Figure14.png
- SI_Figure15.png
- SI_Figure16.png
- SI_Figure17a.png
- SI_Figure18a.png
- SI_Figure19.png
- SI_Figure20.png
- SI_Figure21.png
- SI_Figure22.png
- SI_Table1.pdf
